# Supplementary material for: Exploring the patterns in traditional Chinese medicine for bipolar disorder: a data-driven network approach
Source: Front Pharmacol. 2025 Jun 4;16:1524345. doi: 10.3389/fphar.2025.1524345 (PMC12174447; doi:10.3389/fphar.2025.1524345)
Supplement: Supplementary file 1 [file Table2.xlsx]

## Sheet: Sheet1
Chinese Name	Latin Scientific Name	Family Name	Drug name	Resource
甘草	Glycyrrhiza uralensis Fisch. / G. glabra L. / G. inflata Batalin	Fabaceae	Glycyrrhizae Radix Et Rhizoma	Plants of the World Online
茯苓	Wolfiporia extensa (Peck) Ginns	Polyporaceae	Poria	Plants of the World Online
柴胡	Bupleurum chinense DC. / B. scorzonerifolium Willd.	Apiaceae	Bupleuri Radix	Plants of the World Online
郁金	Curcuma wenyujin Y.H.Chen & C.Ling	Zingiberaceae	Curcumae Radix	Plants of the World Online
黄芩	Scutellaria baicalensis Georgi	Lamiaceae	Scutellariae Radix	Plants of the World Online
连翘	Forsythia suspensa (Thunb.) Vahl	Oleaceae	Forsythiae Fructus	Plants of the World Online
钩藤	Uncaria rhynchophylla (Miq.) Miq. ex Havil.	Rubiaceae	Uncariae Ramulus Cum Uncis	Plants of the World Online
黄连	Coptis chinensis Franch. / C. deltoidea / C. teeta	Ranunculaceae	Coptidis Rhizoma	Plants of the World Online
胆南星	Arisaema erubescens (Wall.) Schott	Araceae	Arisaema Cum Bile	Plants of the World Online
远志	Polygala tenuifolia Willd.	Polygalaceae	Polygalae Radix	Plants of the World Online
生地黄	Rehmannia glutinosa (Gaertn.) DC.	Orobanchaceae	Rehmanniae Radix	Plants of the World Online
牡蛎	Ostreae Concha (various spp.)	Ostreidae	Ostreae Concha	Pharmacopoeia of the People's Republic of China
生姜	Zingiber officinale Roscoe	Zingiberaceae	Zingiberis Rhizoma Recens	Plants of the World Online
栀子	Gardenia jasminoides J.Ellis	Rubiaceae	Gardeniae Fructus	Plants of the World Online
石菖蒲	Acorus tatarinowii Schott	Acoraceae	Acori Tatarinowii Rhizoma	Plants of the World Online
大黄	Rheum palmatum L. / R. tanguticum / R. officinale	Polygonaceae	Rhei Radix Et Rhizoma	Plants of the World Online
当归	Angelica sinensis (Oliv.) Diels	Apiaceae	Angelicae Sinensis Radix	Plants of the World Online
白芍	Paeonia lactiflora Pall.	Paeoniaceae	Paeoniae Radix Alba	Plants of the World Online
半夏	Pinellia ternata (Thunb.) Makino	Araceae	Pinelliae Rhizoma	Plants of the World Online
白术	Atractylodes macrocephala Koidz.	Asteraceae	Atractylodis Macrocephalae Rhizoma	Plants of the World Online
玄参	Scrophularia ningpoensis Hemsl.	Scrophulariaceae	Scrophulariae Radix	Plants of the World Online
党参	Codonopsis pilosula (Franch.) Nannf.	Campanulaceae	Codonopsis Radix	Plants of the World Online
丹参	Salvia miltiorrhiza Bunge	Lamiaceae	Salviae Miltiorrhizae Radix Et Rhizoma	Plants of the World Online
龙骨	Fossilia Ossis Mastodi	Fossil	Os Draconis	Pharmacopoeia of the People's Republic of China
大枣	Ziziphus jujuba Mill.	Rhamnaceae	Jujubae Fructus	Plants of the World Online
赤芍	Paeonia lactiflora Pall.	Paeoniaceae	Paeoniae Radix Rubra	Plants of the World Online
酸枣仁	Ziziphus jujuba Mill. var. spinosa (Bunge) Hu ex H.F.Chow	Rhamnaceae	Ziziphi Spinosae Semen	Plants of the World Online
合欢皮	Albizia julibrissin Durazz.	Fabaceae	Albiziae Cortex	Plants of the World Online
何首乌	Fallopia multiflora (Thunb.) Harald.	Polygonaceae	Polygoni Multiflori Radix	Plants of the World Online
姜黄	Curcuma longa L.	Zingiberaceae	Curcumae Longae Rhizoma	Plants of the World Online
