# Supplementary material for: Exploring the patterns in traditional Chinese medicine for bipolar disorder: a data-driven network approach
Source: Front Pharmacol. 2025 Jun 4;16:1524345. doi: 10.3389/fphar.2025.1524345 (PMC12174447; doi:10.3389/fphar.2025.1524345)
Supplement: Supplementary file 2 [file Table3.xlsx]

## Sheet: Sheet1
处方	文章题目		Prescription	Paper Title
柴胡 黄连 白芍 茯苓 当归 牡丹皮 佛手 夜交藤 炙远志 栀子 川芎 当归 薄荷 合欢皮	丹栀逍遥散联合针刺治疗对双相情感障碍抑郁发作患者的效果观察		Bupleurum; Coptis; White peony; Poria; Angelica sinensis; Moutan; Finger citron; Polygonum multiflorum vine; Polygala; Gardenia; Ligusticum chuanxiong; Angelica sinensis; Mint; Albizzia bark	Clinical observation of Danzhi Xiaoyao Powder combined with acupuncture in treating bipolar disorder depressive episodes
麝香 甘草 红花 大枣 老葱 生姜 桃仁 赤芍各 柴胡 川芎	通窍活血汤加味对双相情感障碍躁狂发作的疗效		Musk; Licorice; Safflower; Jujube; Old scallion; Fresh ginger; Peach kernel; Red peony; Bupleurum; Ligusticum chuanxiong	Modified Tongqiao Huoxue Decoction for manic episodes in bipolar disorder
石菖蒲 茯苓 橘红 连翘 胆南星 枳实 郁金 远志各 钩藤 大黄 朱砂 黄连 甘草	无抽搐电休克治疗联合中药治疗双相情感障碍躁狂相患者的临床效果		Acorus; Poria; Tangerine peel; Forsythia; Arisaema; Immature bitter orange; Curcuma; Polygala; Uncaria; Rhubarb; Cinnabar; Coptis; Licorice	Clinical effects of modified electroconvulsive therapy combined with Chinese medicine for manic-phase bipolar disorder
五味子 酸枣仁 人参 延胡索 远志 熟地黄 茯苓 天冬 肉桂	九味镇心颗粒联合丙戊酸钠缓释片治疗双相情感障碍维持期的疗效观察		Schisandra; Zizyphus; Ginseng; Corydalis; Polygala; Rehmannia; Poria; Asparagus; Cinnamon	Efficacy observation of Jiuwei Zhenxin Granules combined with sodium valproate sustained-release tablets in bipolar disorder maintenance phase
丹皮 栀子 柴胡 当归 白芍 白术 茯苓 生姜 薄荷 甘草	疏肝解郁法治疗双相情感障碍抑郁发作的疗效观察		Moutan; Gardenia; Bupleurum; Angelica sinensis; White peony; White atractylodes; Poria; Fresh ginger; Mint; Licorice	Therapeutic effect of Shugan Jieyu method on depressive episodes in bipolar disorder
远志 石菖蒲 茯苓 钩藤 大黄 郁金 朱砂 黄连 橘红 连翘 胆南星 枳实 甘草	清神醒脑汤联合丙戊酸镁缓释片治疗双相情感障碍躁狂发作疗效及对认知功能及炎性因子的影响		Polygala; Acorus; Poria; Uncaria; Rhubarb; Curcuma; Cinnabar; Coptis; Tangerine peel; Forsythia; Arisaema; Immature bitter orange; Licorice	Qingshen Xingnao Decoction combined with magnesium valproate sustained-release tablets: Effects on cognitive function and inflammatory factors in manic episodes
党参 苍术 白术 茯苓 半夏 陈皮 丹参 玄参 枳壳 五味子 黄连 远志 石菖蒲 天竺黄 浮小麦 大枣 炙甘草	中医药治疗2例双相情感障碍抑郁发作临床研究		Codonopsis; Atractylodes; White atractylodes; Poria; Pinellia; Tangerine peel; Salvia; Scrophularia; Bitter orange; Schisandra; Coptis; Polygala; Acorus; Bamboo shavings; Light wheat; Jujube; Honey-fried licorice	Clinical study of TCM treatment for 2 cases of bipolar disorder depressive episodes
党参 沙参 丹参 玄参 炒枳壳 五味子 茯苓 远志 赤芍 半夏 黄连 栀子 竹茹 天竺黄	中医药治疗2例双相情感障碍抑郁发作临床研究		Codonopsis; Glehnia root; Salvia; Scrophularia; Stir-fried bitter orange; Schisandra; Poria; Polygala; Red peony; Pinellia; Coptis; Gardenia; Bamboo shavings; Bamboo shavings	Clinical study of TCM treatment for 2 cases of bipolar disorder depressive episodes
龙骨 牡蛎 龙胆草 当归 炒酸枣仁 生地 炒山栀子 黄连 丹 参 玄参 远志 天竺黄 杭白芍	中药治疗老年躁狂病的临床研究		Dragon bone; Oyster; Gentiana; Angelica sinensis; Stir-fried zizyphus; Rehmannia; Stir-fried gardenia; Coptis; Salvia; Scrophularia; Polygala; Bamboo shavings; White peony	Clinical study of Chinese medicine for geriatric mania
柴胡 黄芩 生姜 当归 栀子 牡丹 芍药 白术 茯苓 薄荷 甘草	Adjunctive herbal medicine with carbamazepine for bipolar disorders: A double-blind, randomized, placebo-controlled study		Bupleurum; Scutellaria; Fresh ginger; Angelica sinensis; Gardenia; Moutan; Peony; White atractylodes; Poria; Mint; Licorice	Adjunctive herbal medicine with carbamazepine for bipolar disorders: A double-blind, randomized, placebo-controlled study
地黄 麦冬 玄参 大黄 芒硝 黄芩 黄连	Therapy of replenishing Yin and regulating Yang for manic episode in bipolar disorder: study protocol for a prospective, double-blind, randomized controlled trial		Rehmannia; Ophiopogon; Scrophularia; Rhubarb; Mirabilite; Scutellaria; Coptis	Therapy of replenishing Yin and regulating Yang for manic episode in bipolar disorder: study protocol for a prospective, double-blind, randomized controlled trial
柴胡 黄芩 半夏 党参 生姜 大枣 甘草 桂枝 白芍 蚝蛎 浮小麦 炒麦芽 白术 茯苓 甘松 当归	Treatment of Liver-depression and Qi stagnation Type Bipolar Disorder by Adding Subtractions of Chaihu Guizhi Tang Combined With Ganmai Dazao Tang:A Case Report		Bupleurum; Scutellaria; Pinellia; Codonopsis; Fresh ginger; Jujube; Licorice; Cinnamon; White peony; Oyster; Light wheat; Stir-fried malt; White atractylodes; Poria; Nardostachys; Angelica sinensis	Treatment of Liver-depression and Qi stagnation Type Bipolar Disorder by Adding Subtractions of Chaihu Guizhi Tang Combined With Ganmai Dazao Tang: A Case Report
柴胡 黄芩 半夏 白芍 郁金 太子参 牡丹皮 栀子 当归 甘草	改良通窍活血汤联合丙戊酸盐对双相情感障碍躁狂发作患者的影响		Bupleurum; Scutellaria; Pinellia; White peony; Curcuma; Pseudostellaria; Moutan; Gardenia; Angelica sinensis; Licorice	Effects of modified Tongqiao Huoxue Decoction combined with valproate on manic episodes in bipolar disorder
酸枣仁 川穹 合欢皮 白芍 茯苓 五味子 党参 黄芪 柏子仁 远志 肉桂 半夏 郁金 甘草	加味通窍活血汤联合丙戊酸盐治疗双相情感障碍躁狂发作		Zizyphus; Ligusticum chuanxiong; Albizzia bark; White peony; Poria; Schisandra; Codonopsis; Astragalus; Platycladus seed; Polygala; Cinnamon; Pinellia; Curcuma; Licorice	Modified Tongqiao Huoxue Decoction combined with valproate for manic episodes in bipolar disorder
大黄 黄连 黄芩 桂枝 龙骨 牡蛎 天冬 生地	加味通窍活血汤联合丙戊酸盐治疗双相情感障碍躁狂发作		Rhubarb; Coptis; Scutellaria; Cinnamon; Dragon bone; Oyster; Asparagus; Rehmannia	Modified Tongqiao Huoxue Decoction combined with valproate for manic episodes in bipolar disorder
浮小麦 甘草 大枣 熟地 黄芪 黄芩 白芍 丹皮	齐拉西酮联合改良通窍活血汤加减对双相情感障碍躁狂发作患者BRMS评分及生活质量的影响		Light wheat; Licorice; Jujube; Prepared rehmannia; Astragalus; Scutellaria; White peony; Moutan	Effects of ziprasidone combined with modified Tongqiao Huoxue Decoction on BRMS scores and quality of life in manic episodes
甘草 麦门冬 人参 小麦 大枣 白芍	加味甘麦大枣汤联用星状神经节阻滞术治疗双相情感障碍抑郁发作的临床研究		Licorice; Ophiopogon; Ginseng; Wheat; Jujube; White peony	Clinical study of modified Ganmai Dazao Tang combined with stellate ganglion block for bipolar disorder depressive episodes
甘草 小麦 大枣	甘麦大枣汤联合氟西汀奥氮平在绝经期妇女双相情感障碍中的应用		Licorice; Wheat; Jujube	Ganmai Dazao Tang combined with fluoxetine and olanzapine in menopausal women with bipolar disorder
天冬 麦冬 贝母 胆南星 橘红 石菖蒲 远志 连翘 茯苓 茯神 玄参 钩藤 丹参 生铁落 辰砂	生铁落饮化裁治疗痰热郁结型狂病患者的疗效及对甲状腺激素水平的影响.		Asparagus; Ophiopogon; Fritillaria; Arisaema; Tangerine peel; Acorus; Polygala; Forsythia; Poria; Poria spirit; Scrophularia; Uncaria; Salvia; Iron filings; Cinnabar	Effects of Shengtieluo Yin on thyroid hormone levels in phlegm-heat stagnation mania
桃仁 赤芍 柴胡 香附 青皮 陈皮 大腹皮 桑白皮 苏子 木通 甘草	中西医结合治疗躁狂症 36 例疗效观察		Peach kernel; Red peony; Bupleurum; Nutgrass; Green tangerine peel; Tangerine peel; Areca peel; Mulberry bark; Perilla seed; Akebia; Licorice	Integrated Chinese-Western medicine treatment for 36 cases of mania
大黄 芒硝 厚朴 枳实	大承气汤肠疗治疗躁狂症（阳明腑实证）的临床观察		Rhubarb; Mirabilite; Magnolia bark; Immature bitter orange	Clinical observation of Dachengqi Decoction enema for mania (Yangming fu-organ syndrome)
龙胆草 栀子 黄芩 木通 泽泻 车前子 柴胡 甘草 当归 生地	中西医结合治疗躁狂症 50 例		Gentiana; Gardenia; Scutellaria; Akebia; Alisma; Plantago seed; Bupleurum; Licorice; Angelica sinensis; Rehmannia	Integrated Chinese-Western medicine treatment for 50 cases of mania
生地黄 麦冬 酸枣仁 甘草 玄参 茯苓 黄连 木通 灯芯草 淡竹叶	躁狂症中西医结合辩证分型治疗对照观察		Rehmannia; Ophiopogon; Zizyphus; Licorice; Scrophularia; Poria; Coptis; Akebia; Juncus; Lophatherum	Comparative observation of TCM syndrome differentiation combined with Western medicine for mania
陈皮 茯苓 胆南星 仓术 木香 香附 郁金 石菖蒲 枳实 半夏 甘草	基于伏痰理论辨治精神疾病——中医脑病理论与临床实证研究（十一）		Tangerine peel; Poria; Arisaema; Atractylodes; Aucklandia; Nutgrass; Curcuma; Acorus; Immature bitter orange; Pinellia; Licorice	Treatment of mental disorders based on latent phlegm theory: TCM brain disease theory and clinical evidence (11)
黄芪 鹿角霜 紫石英 灵磁石 金樱子 山药 益智仁 钩藤 白蒺藜 桑螵蛸 防风 黄连	基于伏痰理论辨治精神疾病——中医脑病理论与临床实证研究（十一）		Astragalus; Deer antler glue; Fluorite; Magnetite; Cherokee rose; Yam; Yizhi; Uncaria; Tribulus; Mantis egg-case; Saposhnikovia; Coptis	Treatment of mental disorders based on latent phlegm theory: TCM brain disease theory and clinical evidence (11)
生铁落 钩藤 天冬 麦冬 贝母 石菖蒲 远志 茯神 连翘 丹参 甘草 胆南星 橘红 辰砂	基于伏痰理论辨治精神疾病——中医脑病理论与临床实证研究（十一）		Iron filings; Uncaria; Asparagus; Ophiopogon; Fritillaria; Acorus; Polygala; Poria spirit; Forsythia; Salvia; Licorice; Arisaema; Tangerine peel; Cinnabar	Treatment of mental disorders based on latent phlegm theory: TCM brain disease theory and clinical evidence (11)
去地骨皮 郁金 柴胡 大黄 郁李仁 皂荚	基于伏痰理论辨治精神疾病——中医脑病理论与临床实证研究（十一）		Lycium root bark; Curcuma; Bupleurum; Rhubarb; Bitter apricot seed; Gleditsia	Treatment of mental disorders based on latent phlegm theory: TCM brain disease theory and clinical evidence (11)
白花蛇舌草 茯苓 垂盆草 蒲公英 连翘 白茅 甘草 黄芩 皂荚 石菖蒲 龙胆草 青黛	基于伏痰理论辨治精神疾病——中医脑病理论与临床实证研究（十一）		Hedyotis diffusa; Poria; Stringy stonecrop; Dandelion; Forsythia; Imperata; Licorice; Scutellaria; Gleditsia; Acorus; Gentiana; Indigo	Treatment of mental disorders based on latent phlegm theory: TCM brain disease theory and clinical evidence (11)
陈皮 白术 石菖蒲 牛黄 柴胡 白蒺藜 龙骨 牡蛎 半夏 胆南星 远志 郁金 麦芽 甘草 黄连	化痰泻火定神汤佐治痰火内扰型双相情感障碍躁狂发作60例		Tangerine peel; White atractylodes; Acorus; Cow bezoar; Bupleurum; Tribulus; Dragon bone; Oyster; Pinellia; Arisaema; Polygala; Curcuma; Malt; Licorice; Coptis	Huatan Xiehuo Dingshen Decoction as adjunctive treatment for 60 cases of phlegm-fire manic episodes
龙骨 牡蛎 大黄 石菖蒲 远志 丹参 黄连 栀子 当归 莲子心 大枣 生姜	连栀通窍安神汤治疗痰火内扰型双相情感障碍躁狂发作55例		Dragon bone; Oyster; Rhubarb; Acorus; Polygala; Salvia; Coptis; Gardenia; Angelica sinensis; Lotus plumule; Jujube; Fresh ginger	Lianzhi Tongqiao Anshen Decoction for 55 cases of phlegm-fire manic episodes
柴胡 黄芪 生姜 党参 桂枝 大黄 大枣 半夏 龙骨 牡蛎 茯苓 珍珠母	柴胡加龙骨牡蛎汤治疗冠心病合并焦虑/抑郁的疗效		Bupleurum; Astragalus; Fresh ginger; Codonopsis; Cinnamon; Rhubarb; Jujube; Pinellia; Dragon bone; Oyster; Poria; Mother-of-pearl	Effects of Chaihu Jia Longgu Muli Tang on coronary heart disease with anxiety/depression
防己 生地黄 防风 桂枝 甘草	防己地黄汤联合喹硫平对双相情感障碍躁狂发作病人认知功能及炎性因子的影响		Stephania; Rehmannia; Saposhnikovia; Cinnamon; Licorice	Effects of Fangji Dihuang Tang combined with quetiapine on cognitive function and inflammatory factors in manic episodes
山药 熟地 茯苓 肉桂 山茱萸 泽泻 丹皮 制附子	金匮肾气汤联合齐拉西酮对双相情感性精神病患者生活质量及治疗效果的影响分析		Yam; Prepared rehmannia; Poria; Cinnamon; Cornus; Alisma; Moutan; Prepared aconite	Effects of Jingui Shenqi Tang combined with ziprasidone on quality of life in bipolar disorder
红景天 枸杞 沙棘	奥氮平联合心脑欣丸对双相情感障碍躁狂发作患者认知功能及血清白细胞介素1β、肿瘤坏死因子α、白细胞介素10水平的影响		Rhodiola; Wolfberry; Seabuckthorn	Effects of olanzapine combined with Xinnaoxin Pill on cognitive function and serum IL-1β, TNF-α, IL-10 levels in manic episodes
